# Supplementary material for: Nicotinamide Mononucleotide Administration Triggers Macrophages Reprogramming and Alleviates Inflammation During Sepsis Induced by Experimental Peritonitis
Source: Front Mol Biosci. 2022 Jun 27;9:895028. doi: 10.3389/fmolb.2022.895028 (PMC9271973; doi:10.3389/fmolb.2022.895028)
Supplement: Supplementary file 4 [file Table1.XLSX]

## Sheet: Phagocytosis
child	root	pathway.root	pathway.child	Description	NES	qvalues
R-MMU-1280215	R-MMU-168256	Immune System	Cytokine Signaling in Immune system	Cytokine Signaling in Immune system	-1.79182	2.76634e-07
R-MMU-1428517	R-MMU-1430728	Metabolism	The citric acid (TCA) cycle and respiratory electron transport	The citric acid (TCA) cycle and respiratory electron transport	2.04403	1.6234e-05
R-MMU-1502540	R-MMU-162582	Signal Transduction	Signaling by Activin	Signaling by Activin	-1.85127	0.0169724
R-MMU-156827	R-MMU-392499	Metabolism of proteins	L13a-mediated translational silencing of Ceruloplasmin expression	L13a-mediated translational silencing of Ceruloplasmin expression	1.69093	0.0117526
R-MMU-163200	R-MMU-1430728	Metabolism	Respiratory electron transport, ATP synthesis by chemiosmotic coupling, and heat production by uncoupling proteins.	Respiratory electron transport, ATP synthesis and heat production	2.19025	2.90943e-05
R-MMU-1650814	R-MMU-1474244	Extracellular matrix organization	Collagen biosynthesis and modifying enzymes	Collagen biosynthesis and modifying enzymes	-1.86381	0.0176579
R-MMU-166016	R-MMU-168256	Immune System	Toll Like Receptor 4 (TLR4) Cascade	Toll Like Receptor 4 (TLR4) Cascade	-1.70357	0.0166182
R-MMU-1660662	R-MMU-1430728	Metabolism	Glycosphingolipid metabolism	Glycosphingolipid metabolism	2.18495	0.000318673
R-MMU-166166	R-MMU-168256	Immune System	MyD88-independent TLR4 cascade	MyD88-independent TLR4 cascade	-1.83693	0.00308294
R-MMU-168138	R-MMU-168256	Immune System	Toll Like Receptor 9 (TLR9) Cascade	Toll Like Receptor 9 (TLR9) Cascade	-1.7605	0.0160379
R-MMU-168181	R-MMU-168256	Immune System	Toll Like Receptor 7/8 (TLR7/8) Cascade	Toll Like Receptor 7/8 (TLR7/8) Cascade	-1.76702	0.0117526
R-MMU-186797	R-MMU-162582	Signal Transduction	Signaling by PDGF	Signaling by PDGF	-1.98083	0.0018971
R-MMU-198933	R-MMU-168256	Immune System	Immunoregulatory interactions between a Lymphoid and a non-Lymphoid cell	Immunoregulatory interactions between a Lymphoid and a non-Lymphoid cell	-1.86478	0.00205116
R-MMU-372790	R-MMU-162582	Signal Transduction	Signaling by GPCR	Signaling by GPCR	-1.57111	0.00308294
R-MMU-373076	R-MMU-162582	Signal Transduction	Class A/1 (Rhodopsin-like receptors)	Class A/1 (Rhodopsin-like receptors)	-2.07396	2.95897e-05
R-MMU-375276	R-MMU-162582	Signal Transduction	Peptide ligand-binding receptors	Peptide ligand-binding receptors	-1.75639	0.0144537
R-MMU-380108	R-MMU-162582	Signal Transduction	Chemokine receptors bind chemokines	Chemokine receptors bind chemokines	-1.88568	0.0117526
R-MMU-428157	R-MMU-1430728	Metabolism	Sphingolipid metabolism	Sphingolipid metabolism	2.02468	0.000948915
R-MMU-446203	R-MMU-392499	Metabolism of proteins	Asparagine N-linked glycosylation	Asparagine N-linked glycosylation	1.68189	0.000470606
R-MMU-449147	R-MMU-168256	Immune System	Signaling by Interleukins	Signaling by Interleukins	-1.90339	3.78826e-06
R-MMU-500792	R-MMU-162582	Signal Transduction	GPCR ligand binding	GPCR ligand binding	-1.93398	0.0001425
R-MMU-5368287	R-MMU-392499	Metabolism of proteins	Mitochondrial translation	Mitochondrial translation	2.37771	2.76634e-07
R-MMU-5389840	R-MMU-392499	Metabolism of proteins	Mitochondrial translation elongation	Mitochondrial translation elongation	2.33895	3.19608e-07
R-MMU-5419276	R-MMU-392499	Metabolism of proteins	Mitochondrial translation termination	Mitochondrial translation termination	2.3603	2.82837e-07
R-MMU-5675221	R-MMU-162582	Signal Transduction	Negative regulation of MAPK pathway	Negative regulation of MAPK pathway	-1.88746	0.0144537
R-MMU-611105	R-MMU-1430728	Metabolism	Respiratory electron transport	Respiratory electron transport	2.08744	0.000245563
R-MMU-6799198	R-MMU-1430728	Metabolism	Complex I biogenesis	Complex I biogenesis	2.18331	3.5286e-05
R-MMU-6806834	R-MMU-162582	Signal Transduction	Signaling by MET	Signaling by MET	-1.78292	0.0113535
R-MMU-6811558	R-MMU-162582	Signal Transduction	PI5P, PP2A and IER3 Regulate PI3K/AKT Signaling	PI5P, PP2A and IER3 Regulate PI3K/AKT Signaling	-1.72245	0.0182806
R-MMU-71387	R-MMU-1430728	Metabolism	Metabolism of carbohydrates	Metabolism of carbohydrates	1.62172	0.00250883
R-MMU-72689	R-MMU-392499	Metabolism of proteins	Formation of a pool of free 40S subunits	Formation of a pool of free 40S subunits	1.70805	0.0117526
R-MMU-72706	R-MMU-392499	Metabolism of proteins	GTP hydrolysis and joining of the 60S ribosomal subunit	GTP hydrolysis and joining of the 60S ribosomal subunit	1.68127	0.0117526
R-MMU-72766	R-MMU-392499	Metabolism of proteins	Translation	Translation	2.17188	1.02316e-07
R-MMU-73887	R-MMU-162582	Signal Transduction	Death Receptor Signalling	Death Receptor Signalling	-1.67132	0.0160379
R-MMU-77387	R-MMU-162582	Signal Transduction	Insulin receptor recycling	Insulin receptor recycling	1.97722	0.00994799
R-MMU-8874081	R-MMU-162582	Signal Transduction	MET activates PTK2 signaling	MET activates PTK2 signaling	-1.82211	0.0193838
R-MMU-8948216	R-MMU-1474244	Extracellular matrix organization	Collagen chain trimerization	Collagen chain trimerization	-1.9076	0.0117526
R-MMU-917977	R-MMU-382551	Transport of small molecules	Transferrin endocytosis and recycling	Transferrin endocytosis and recycling	2.03476	0.00505709
R-MMU-937061	R-MMU-168256	Immune System	TRIF(TICAM1)-mediated TLR4 signaling	TRIF(TICAM1)-mediated TLR4 signaling	-1.83693	0.00308294
R-MMU-975138	R-MMU-168256	Immune System	TRAF6 mediated induction of NFkB and MAP kinases upon TLR7/8 or 9 activation	TRAF6 mediated induction of NFkB and MAP kinases upon TLR7/8 or 9 activation	-1.77226	0.0117526
R-MMU-975155	R-MMU-168256	Immune System	MyD88 dependent cascade initiated on endosome	MyD88 dependent cascade initiated on endosome	-1.76982	0.0117526

## Sheet: Lungs_CLP
child	root	pathway.root	pathway.child	Description	NES	qvalues
R-MMU-1632852	R-MMU-9612973	Autophagy	Macroautophagy	Macroautophagy	2.05943	6.5e-06
R-MMU-5205647	R-MMU-9612973	Autophagy	Mitophagy	Mitophagy	2.04886	0.00093825
R-MMU-5205685	R-MMU-9612973	Autophagy	PINK1-PRKN Mediated Mitophagy	PINK1-PRKN Mediated Mitophagy	1.96977	0.00349466
R-MMU-9663891	R-MMU-9612973	Autophagy	Selective autophagy	Selective autophagy	1.93023	0.000811425
R-MMU-391160	R-MMU-1500931	Cell-Cell communication	Signal regulatory protein family interactions	Signal regulatory protein family interactions	-1.91699	0.010782
R-MMU-420029	R-MMU-1500931	Cell-Cell communication	Tight junction interactions	Tight junction interactions	-1.84317	0.00333831
R-MMU-421270	R-MMU-1500931	Cell-Cell communication	Cell-cell junction organization	Cell-cell junction organization	-1.86676	0.0158932
R-MMU-2262752	R-MMU-8953897	Cellular responses to stimuli	Cellular responses to stress	Cellular responses to stress	1.59581	0.000630979
R-MMU-3371453	R-MMU-8953897	Cellular responses to stimuli	Regulation of HSF1-mediated heat shock response	Regulation of HSF1-mediated heat shock response	1.68842	0.0126079
R-MMU-3371556	R-MMU-8953897	Cellular responses to stimuli	Cellular response to heat stress	Cellular response to heat stress	1.81642	0.00351413
R-MMU-1236974	R-MMU-168256	Immune System	ER-Phagosome pathway	ER-Phagosome pathway	-1.92402	0.0125666
R-MMU-198933	R-MMU-168256	Immune System	Immunoregulatory interactions between a Lymphoid and a non-Lymphoid cell	Immunoregulatory interactions between a Lymphoid and a non-Lymphoid cell	-2.28935	3.8e-06
R-MMU-202427	R-MMU-168256	Immune System	Phosphorylation of CD3 and TCR zeta chains	Phosphorylation of CD3 and TCR zeta chains	-1.89978	0.0189726
R-MMU-202430	R-MMU-168256	Immune System	Translocation of ZAP-70 to Immunological synapse	Translocation of ZAP-70 to Immunological synapse	-1.9439	0.00545233
R-MMU-202433	R-MMU-168256	Immune System	Generation of second messenger molecules	Generation of second messenger molecules	-2.26755	0.000150337
R-MMU-2424491	R-MMU-168256	Immune System	DAP12 signaling	DAP12 signaling	-1.86808	0.010782
R-MMU-6798695	R-MMU-168256	Immune System	Neutrophil degranulation	Neutrophil degranulation	-1.63485	6.32e-06
R-MMU-6803157	R-MMU-168256	Immune System	Antimicrobial peptides	Antimicrobial peptides	-2.19342	0.000285929
R-MMU-983168	R-MMU-168256	Immune System	Antigen processing: Ubiquitination & Proteasome degradation	Antigen processing: Ubiquitination & Proteasome degradation	2.02784	6.93e-09
R-MMU-983169	R-MMU-168256	Immune System	Class I MHC mediated antigen processing & presentation	Class I MHC mediated antigen processing & presentation	1.79792	3.29e-06
R-MMU-1362409	R-MMU-1430728	Metabolism	Mitochondrial iron-sulfur cluster biogenesis	Mitochondrial iron-sulfur cluster biogenesis	2.01753	0.0024098
R-MMU-163210	R-MMU-1430728	Metabolism	Formation of ATP by chemiosmotic coupling	Formation of ATP by chemiosmotic coupling	2.45829	6.93e-09
R-MMU-170822	R-MMU-1430728	Metabolism	Regulation of Glucokinase by Glucokinase Regulatory Protein	Regulation of Glucokinase by Glucokinase Regulatory Protein	1.82001	0.0158932
R-MMU-196780	R-MMU-1430728	Metabolism	Biotin transport and metabolism	Biotin transport and metabolism	1.89666	0.0165421
R-MMU-200425	R-MMU-1430728	Metabolism	Carnitine metabolism	Carnitine metabolism	2.0313	0.00334721
R-MMU-204174	R-MMU-1430728	Metabolism	Regulation of pyruvate dehydrogenase (PDH) complex	Regulation of pyruvate dehydrogenase (PDH) complex	2.2953	1.2e-05
R-MMU-211945	R-MMU-1430728	Metabolism	Phase I - Functionalization of compounds	Phase I - Functionalization of compounds	-1.61673	0.016487
R-MMU-211979	R-MMU-1430728	Metabolism	Eicosanoids	Eicosanoids	-1.98633	0.00938046
R-MMU-211999	R-MMU-1430728	Metabolism	CYP2E1 reactions	CYP2E1 reactions	-1.90404	0.0104965
R-MMU-389661	R-MMU-1430728	Metabolism	Glyoxylate metabolism and glycine degradation	Glyoxylate metabolism and glycine degradation	2.36141	2.08e-06
R-MMU-611105	R-MMU-1430728	Metabolism	Respiratory electron transport	Respiratory electron transport	2.9699	6.93e-09
R-MMU-6799198	R-MMU-1430728	Metabolism	Complex I biogenesis	Complex I biogenesis	2.90059	6.93e-09
R-MMU-70171	R-MMU-1430728	Metabolism	Glycolysis	Glycolysis	1.86552	0.002402
R-MMU-70263	R-MMU-1430728	Metabolism	Gluconeogenesis	Gluconeogenesis	2.50997	6.36e-08
R-MMU-70268	R-MMU-1430728	Metabolism	Pyruvate metabolism	Pyruvate metabolism	2.358	4.87e-06
R-MMU-70326	R-MMU-1430728	Metabolism	Glucose metabolism	Glucose metabolism	2.11919	8.84e-06
R-MMU-70895	R-MMU-1430728	Metabolism	Branched-chain amino acid catabolism	Branched-chain amino acid catabolism	2.46316	1.97e-07
R-MMU-71403	R-MMU-1430728	Metabolism	Citric acid cycle (TCA cycle)	Citric acid cycle (TCA cycle)	2.742	6.93e-09
R-MMU-77289	R-MMU-1430728	Metabolism	Mitochondrial Fatty Acid Beta-Oxidation	Mitochondrial Fatty Acid Beta-Oxidation	2.52126	1.32e-08
R-MMU-8963693	R-MMU-1430728	Metabolism	Aspartate and asparagine metabolism	Aspartate and asparagine metabolism	1.89969	0.0161434
R-MMU-8978868	R-MMU-1430728	Metabolism	Fatty acid metabolism	Fatty acid metabolism	1.6875	0.00277944
R-MMU-156827	R-MMU-392499	Metabolism of proteins	L13a-mediated translational silencing of Ceruloplasmin expression	L13a-mediated translational silencing of Ceruloplasmin expression	-2.10056	3.24e-06
R-MMU-1799339	R-MMU-392499	Metabolism of proteins	SRP-dependent cotranslational protein targeting to membrane	SRP-dependent cotranslational protein targeting to membrane	-2.62489	6.93e-09
R-MMU-5368287	R-MMU-392499	Metabolism of proteins	Mitochondrial translation	Mitochondrial translation	2.73746	6.93e-09
R-MMU-5688426	R-MMU-392499	Metabolism of proteins	Deubiquitination	Deubiquitination	1.68515	0.000533447
R-MMU-72613	R-MMU-392499	Metabolism of proteins	Eukaryotic Translation Initiation	Eukaryotic Translation Initiation	-1.9448	0.000115884
R-MMU-72689	R-MMU-392499	Metabolism of proteins	Formation of a pool of free 40S subunits	Formation of a pool of free 40S subunits	-2.42843	6.93e-09
R-MMU-72695	R-MMU-392499	Metabolism of proteins	Formation of the ternary complex, and subsequently, the 43S complex	Formation of the ternary complex, and subsequently, the 43S complex	-1.9899	0.00116163
R-MMU-72702	R-MMU-392499	Metabolism of proteins	Ribosomal scanning and start codon recognition	Ribosomal scanning and start codon recognition	-1.71135	0.0124447
R-MMU-72706	R-MMU-392499	Metabolism of proteins	GTP hydrolysis and joining of the 60S ribosomal subunit	GTP hydrolysis and joining of the 60S ribosomal subunit	-2.1322	3.04e-06
R-MMU-72737	R-MMU-392499	Metabolism of proteins	Cap-dependent Translation Initiation	Cap-dependent Translation Initiation	-1.9448	0.000115884
R-MMU-72766	R-MMU-392499	Metabolism of proteins	Translation	Translation	1.60054	0.00239765
R-MMU-8951664	R-MMU-392499	Metabolism of proteins	Neddylation	Neddylation	1.89197	3.68e-06
R-MMU-159230	R-MMU-8953854	Metabolism of RNA	Transport of the SLBP Dependant Mature mRNA	Transport of the SLBP Dependant Mature mRNA	1.82465	0.0175845
R-MMU-159234	R-MMU-8953854	Metabolism of RNA	Transport of Mature mRNAs Derived from Intronless Transcripts	Transport of Mature mRNAs Derived from Intronless Transcripts	1.86807	0.00672359
R-MMU-927802	R-MMU-8953854	Metabolism of RNA	Nonsense-Mediated Decay (NMD)	Nonsense-Mediated Decay (NMD)	-2.18442	5.32e-07
R-MMU-1592230	R-MMU-1852241	Organelle biogenesis and maintenance	Mitochondrial biogenesis	Mitochondrial biogenesis	2.47588	1.97e-07
R-MMU-8949613	R-MMU-1852241	Organelle biogenesis and maintenance	Cristae formation	Cristae formation	2.45829	6.93e-09
R-MMU-1268020	R-MMU-9609507	Protein localization	Mitochondrial protein import	Mitochondrial protein import	2.07437	0.000987118
R-MMU-9033241	R-MMU-9609507	Protein localization	Peroxisomal protein import	Peroxisomal protein import	1.86086	0.00349466
R-MMU-165159	R-MMU-162582	Signal Transduction	MTOR signalling	MTOR signalling	1.95149	0.00263957
R-MMU-419812	R-MMU-162582	Signal Transduction	Calcitonin-like ligand receptors	Calcitonin-like ligand receptors	-1.85816	0.0173102
R-MMU-5362517	R-MMU-162582	Signal Transduction	Signaling by Retinoic Acid	Signaling by Retinoic Acid	2.06611	0.000688528
R-MMU-6807070	R-MMU-162582	Signal Transduction	PTEN Regulation	PTEN Regulation	1.73174	0.00340912

## Sheet: Heart_CLP
child	root	pathway.root	pathway.child	Description	NES	qvalues
R-MMU-1059683	R-MMU-168256	Immune System	Interleukin-6 signaling	Interleukin-6 signaling	-2.19809	0.00126506
R-MMU-1222556	R-MMU-168256	Immune System	ROS and RNS production in phagocytes	ROS and RNS production in phagocytes	1.74428	0.00615547
R-MMU-1475029	R-MMU-1430728	Metabolism	Reversible hydration of carbon dioxide	Reversible hydration of carbon dioxide	1.73897	0.00880923
R-MMU-156580	R-MMU-1430728	Metabolism	Phase II - Conjugation of compounds	Phase II - Conjugation of compounds	1.95029	1.20201e-07
R-MMU-156590	R-MMU-1430728	Metabolism	Glutathione conjugation	Glutathione conjugation	1.74861	0.00941115
R-MMU-1614635	R-MMU-1430728	Metabolism	Sulfur amino acid metabolism	Sulfur amino acid metabolism	1.79982	0.0109518
R-MMU-196849	R-MMU-1430728	Metabolism	Metabolism of water-soluble vitamins and cofactors	Metabolism of water-soluble vitamins and cofactors	1.61929	0.00245304
R-MMU-196854	R-MMU-1430728	Metabolism	Metabolism of vitamins and cofactors	Metabolism of vitamins and cofactors	1.58211	0.00066977
R-MMU-201451	R-MMU-162582	Signal Transduction	Signaling by BMP	Signaling by BMP	-2.43584	0.000273903
R-MMU-211859	R-MMU-1430728	Metabolism	Biological oxidations	Biological oxidations	1.80127	1.89123e-08
R-MMU-211935	R-MMU-1430728	Metabolism	Fatty acids	Fatty acids	1.78696	0.00791664
R-MMU-2122947	R-MMU-162582	Signal Transduction	NOTCH1 Intracellular Domain Regulates Transcription	NOTCH1 Intracellular Domain Regulates Transcription	-2.00221	0.0167362
R-MMU-390918	R-MMU-1430728	Metabolism	Peroxisomal lipid metabolism	Peroxisomal lipid metabolism	1.87423	0.00135565
R-MMU-425366	R-MMU-382551	Transport of small molecules	Transport of bile salts and organic acids, metal ions and amine compounds	Transport of bile salts and organic acids, metal ions and amine compounds	1.83824	0.000125253
R-MMU-425393	R-MMU-382551	Transport of small molecules	Transport of inorganic cations/anions and amino acids/oligopeptides	Transport of inorganic cations/anions and amino acids/oligopeptides	1.64079	0.00524273
R-MMU-425397	R-MMU-382551	Transport of small molecules	Transport of vitamins, nucleosides, and related molecules	Transport of vitamins, nucleosides, and related molecules	1.75653	0.0154645
R-MMU-425407	R-MMU-382551	Transport of small molecules	SLC-mediated transmembrane transport	SLC-mediated transmembrane transport	1.80345	1.89123e-08
R-MMU-428643	R-MMU-382551	Transport of small molecules	Organic anion transporters	Organic anion transporters	1.71108	0.0121982
R-MMU-442660	R-MMU-382551	Transport of small molecules	Na+/Cl- dependent neurotransmitter transporters	Na+/Cl- dependent neurotransmitter transporters	1.79449	0.00716945
R-MMU-5173214	R-MMU-392499	Metabolism of proteins	O-glycosylation of TSR domain-containing proteins	O-glycosylation of TSR domain-containing proteins	-2.39215	0.000548313
R-MMU-556833	R-MMU-1430728	Metabolism	Metabolism of lipids	Metabolism of lipids	1.52487	1.89123e-08
R-MMU-6783589	R-MMU-168256	Immune System	Interleukin-6 family signaling	Interleukin-6 family signaling	-2.34703	0.00066977
R-MMU-71064	R-MMU-1430728	Metabolism	Lysine catabolism	Lysine catabolism	1.77911	0.00911803
R-MMU-71291	R-MMU-1430728	Metabolism	Metabolism of amino acids and derivatives	Metabolism of amino acids and derivatives	1.7816	1.89123e-08
R-MMU-77387	R-MMU-162582	Signal Transduction	Insulin receptor recycling	Insulin receptor recycling	1.8786	0.00123374
R-MMU-8941856	R-MMU-74160	Gene expression (Transcription)	RUNX3 regulates NOTCH signaling	RUNX3 regulates NOTCH signaling	-2.00221	0.0167362
R-MMU-8957322	R-MMU-1430728	Metabolism	Metabolism of steroids	Metabolism of steroids	1.72496	0.000204971
R-MMU-8978868	R-MMU-1430728	Metabolism	Fatty acid metabolism	Fatty acid metabolism	1.62592	9.66871e-05
R-MMU-9006936	R-MMU-162582	Signal Transduction	Signaling by TGFB family members	Signaling by TGFB family members	-1.9704	0.000998438
R-MMU-9033241	R-MMU-9609507	Protein localization	Peroxisomal protein import	Peroxisomal protein import	1.894	0.000146295
R-MMU-917937	R-MMU-382551	Transport of small molecules	Iron uptake and transport	Iron uptake and transport	1.79766	0.00135565
R-MMU-917977	R-MMU-382551	Transport of small molecules	Transferrin endocytosis and recycling	Transferrin endocytosis and recycling	1.90398	0.000548313
R-MMU-9639288	R-MMU-8953897	Cellular responses to stimuli	Amino acids regulate mTORC1	Amino acids regulate mTORC1	1.82944	0.000845016
R-MMU-983712	R-MMU-382551	Transport of small molecules	Ion channel transport	Ion channel transport	1.57271	0.00266086
